# Supplementary material for: Functional and taxonomic shifts in rhizosphere microbiomes of summer legume cover crops
Source: Front Plant Sci. 2026 May 1;17:1790810. doi: 10.3389/fpls.2026.1790810 (PMC13178294; doi:10.3389/fpls.2026.1790810)
Supplement: Supplementary Table 1 — Biomass of cover crop species and soil nitrate values before sowing and after decomposition of cover corps. [file Table1.xlsx]

## Sheet: Baseline_Soil
Type	Sample	NO3-N%	K	Mg	Ca	P	Co	Cr	Mn	Cu	S	Zn	Cd	Fe
Soil	CCR1	0.0085	6152.52	4318.01	84822.5	492.325	6.272	17.106	351.462	15.28	231.254	83.89	0.184	12778.3
Soil	CCR2	0.0088	6441.59	4507.92	82409.8	532.082	6.198	19.154	350.218	16.749	245.767	84.863	0.2	13301.6
Soil	CCR3	0.0042	6730.83	4574.83	82473.8	492.898	6.605	18.04	359.417	16.581	245.846	87.974	0.223	13644.6

## Sheet: After Cover crop Decomposition
Crop	Sample_ID	NO3N%	P (ppm)	K (ppm)	Ca (ppm)	Mg (ppm)	S (ppm)	Na (ppm)	Fe (ppm)	Zn (ppm)	Mn (ppm)	Cu (ppm)	B (ppm)
Tepary	TVR1	0.003852	36.3	790	15126	361	196	18.8	1.38	0.14	3.09	0.3	2.49
Tepary	TVR2	0.004164	42.1	950	14713	343	189	18.8	1.44	0.18	4.17	0.282	2.73
Tepary	TVR3	0.003846	40.5	931	14789	363	196	28.7	1.65	0.2	3.91	0.269	2.73
Cowpea	CPR1	0.001311	38.4	734	14484	333	188	24.9	1.62	0.18	2.69	0.234	2.65
Cowpea	CPR2	0.001552	39.6	737	14805	374	200	30.4	1.83	0.2	3.41	0.26	2.67
Cowpea	CPR3	0.002916	41.4	873	14272	377	192	43.9	1.61	0.18	3.63	0.267	2.73
Sunnhemp	SHR1	0.003704	37.3	820	14808	368	188	21.4	1.53	0.14	2.95	0.311	2.57
Sunnhemp	SHR2	0.004145	42.7	966	14361	351	185	17.1	1.46	0.15	3.45	0.282	2.8
Sunnhemp	SHR3	0.006164	39.6	1163	13830	337	180	33.7	1.67	0.22	5.22	0.291	2.98
Control	CnR1	0.002088	40	850	13736	315	181	37.2	1.59	0.18	2.34	0.24	2.77
Control	CnR2	0.001085	38.1	704	13727	334	182	38	1.69	0.17	2.68	0.253	2.63
Control	CnR3	0.002381	41.2	955	13053	325	190	81	1.92	0.22	4.29	0.301	3.01

## Sheet: Biomass
Crop	Sample	Rep	FreshWt(g)	DryWt(g)
Tepary	TV1R1	R1	217.5	57.5
Tepary	TV1R1	R2	115.5	35.5
Tepary	TV1R1	R3	87.5	28.5
Tepary	TV1R2	R1	112.5	40
Tepary	TV1R2	R2	110	36
Tepary	TV1R2	R3	121	36
Tepary	TV1R3	R1	67	23
Tepary	TV1R3	R2	129	37
Tepary	TV1R3	R3	122	38
Cowpea	CVR1	R1	46.5	17.5
Cowpea	CVR1	R2	54.5	19.5
Cowpea	CVR1	R3	55	28.5
Cowpea	CVR2	R1	93.5	31.5
Cowpea	CVR2	R2	70.5	22.5
Cowpea	CVR2	R3	72.5	23.5
Cowpea	CVR3	R1	39.5	15.5
Cowpea	CVR3	R2	46	21.5
Cowpea	CVR3	R3	42.5	18
Sunn hemp	SHR1	R1	55	27
Sunn hemp	SHR1	R2	56	21.5
Sunn hemp	SHR1	R3	57.5	24.5
Sunn hemp	SHR2	R1	110	44.5
Sunn hemp	SHR2	R2	75	33.5
Sunn hemp	SHR2	R3	121.5	51
Sunn hemp	SHR3	R1	80	34.5
Sunn hemp	SHR3	R2	61.5	24.5
Sunn hemp	SHR3	R3	91.5	38.5
