# Supplementary material for: Functional and taxonomic shifts in rhizosphere microbiomes of summer legume cover crops
Source: Front Plant Sci. 2026 May 1;17:1790810. doi: 10.3389/fpls.2026.1790810 (PMC13178294; doi:10.3389/fpls.2026.1790810)
Supplement: Supplementary Table 2 — Read processing summary for 16S rRNA amplicon data across cowpea, tepary bean, sunn hemp, and fallow soil samples including raw reads, trimmed reads, DADA2-inferred sequences, chimeric sequences, chimera-free reads, and final ASV counts after size filtration. [file Table2.xlsx]

## Sheet: Sheet1
Crop	Sample_ID	rawseqs(R1+R2)	trimmed_seqs(R1+R2)	dada2_infered	chimera_seqs	chimera_free_seqs	unique_seqs	seqs(after_size_filtration)	final_unique_seqs
Cowpea	CPRep1	126322	126322	53115	1931	51184	2109	45983	1065
Cowpea	CPRep2	207520	207520	90520	3134	87386	3013	80363	1582
Cowpea	CPRep3	237892	237890	102904	3554	99350	3605	91035	1905
Tepary	TPRep1	266444	266442	117026	4261	112765	3494	104688	1905
Tepary	TPRep2	247812	247812	108056	4542	103514	3296	96213	1790
Tepary	TPRep3	175922	175922	75331	2645	72686	2469	66751	1259
Sunnhemp	SHRep1	258780	258780	112004	5800	106204	3517	98451	1911
Sunnhemp	SHRep2	185986	185982	78317	3172	75145	2930	68199	1470
Sunnhemp	SHRep3	164806	164806	69473	2344	67129	2670	60818	1413
Fallow	ControlRep1	112074	112074	46804	1870	44934	1866	40472	983
Fallow	ControlRep2	159672	159668	67992	2653	65339	2481	59301	1290
Fallow	ControlRep3	166066	166066	71474	2625	68849	2615	62506	1351
