# Supplementary material for: Functional and taxonomic shifts in rhizosphere microbiomes of summer legume cover crops
Source: Front Plant Sci. 2026 May 1;17:1790810. doi: 10.3389/fpls.2026.1790810 (PMC13178294; doi:10.3389/fpls.2026.1790810)
Supplement: Supplementary Table 3 — Differences in alpha diversity (Chao1) richness measured using the Kruskal-Walli’s test. Benjamini–Hochberg–adjusted Dunn’s post hoc test was conducted to compare cover crops with a no-cover control and within each cover crop. Differences were minimal and not statistically significant. Effect sizes were measured using Cliff’s delta (δ range −1.00 to −0.56) and Hedges’ g (g range −1.30 to −1.25). [file Table3.xlsx]

## Sheet: Kruskal-Wallis
Alpha_Diversity_Metric	n	statistic	df	p	method
Chao1	12	3.31	3	0.347	Kruskal-Wallis

## Sheet: Dunn's_BH_FDR
Comparision		Z	P.unadj	P.adj
NoCover	Tepary	-1.35873	0.174231	0.522694
NoCover	Sunnhemp	-1.69842	0.0894294	0.536576
Cowpea	NoCover	1.2455	0.212946	0.425893
Sunnhemp	Tepary	0.339683	0.734095	0.880914
Cowpea	Sunnhemp	-0.452911	0.650613	0.975919
Cowpea	Tepary	-0.113228	0.90985	0.90985

## Sheet: Cliff’s δ_results
group1	group2	cliff_delta
Cowpea	NoCover	0.556
NoCover	Sunnhemp	-1
NoCover	Tepary	-0.556
Sunnhemp	Tepary	0.111
Cowpea	Sunnhemp	-0.111
Cowpea	Tepary	-0.111

## Sheet: Hedges_g
group1	group2	hedges_g
Cowpea	NoCover	0.741
Cowpea	Sunnhemp	-0.183
Cowpea	Tepary	-0.272
NoCover	Sunnhemp	-1.3
NoCover	Tepary	-1.25
Sunnhemp	Tepary	-0.129
