# Supplementary material for: Functional and taxonomic shifts in rhizosphere microbiomes of summer legume cover crops
Source: Front Plant Sci. 2026 May 1;17:1790810. doi: 10.3389/fpls.2026.1790810 (PMC13178294; doi:10.3389/fpls.2026.1790810)
Supplement: Supplementary Table 4 — Homogeneity of multivariate dispersion (betadisper) results for microbial community structure based on weighted UniFrac distances. ANOVA results, permutation tests (999 permutations), and Tukey HSD pairwise comparisons of distances to group centroids are shown for cowpea, tepary bean, sunn hemp, and fallow soil treatments. [file Table4.xlsx]

## Sheet: betadisper_stats
ANOVA
Df	Sum Sq	Mean Sq	F value	Pr(>F)	Term
3	0.00253747	0.000845822	0.658447	0.600182	Groups
8	0.0102766	0.00128457			Residuals
Permutation_Test
Df	Sum Sq	Mean Sq	F	N.Perm	Pr(>F)	Term
3	0.00253747	0.000845822	0.658447	999	0.616	Groups
8	0.0102766	0.00128457				Residuals
Pairwise_Tukey
diff	lwr	upr	p adj	Comparison
-0.0230081	-0.116722	0.0707055	0.858739	Nocover-Cowpea
0.000656445	-0.0930571	0.09437	0.999996	Sunnhemp-Cowpea
0.0179148	-0.0757988	0.111628	0.925355	Tepary-Cowpea
0.0236645	-0.070049	0.117378	0.848756	Sunnhemp-Nocover
0.0409229	-0.0527907	0.134636	0.533753	Tepary-Nocover
0.0172584	-0.0764552	0.110972	0.932401	Tepary-Sunnhemp
